# Supplementary material for: Expression of Immune Checkpoint Regulators IDO, VISTA, LAG3, and TIM3 in Resected Pancreatic Ductal Adenocarcinoma
Source: Cancers (Basel). 2021 May 29;13(11):2689. doi: 10.3390/cancers13112689 (PMC8198722; doi:10.3390/cancers13112689)
Supplement: Supplementary file 1 [file cancers-13-02689-s001.zip]

Archive with 3 entries (3 files):
- Figure S1-S2.pdf
- R script for public data analysis.R
- R script for public data analysis.txt
